# Supplementary material for: Learning Retention Mechanisms and Evolutionary Parameters of Duplicate Genes from Their Expression Data
Source: Mol Biol Evol. 2020 Oct 12;38(3):1209–24. doi: 10.1093/molbev/msaa267 (PMC7947822; doi:10.1093/molbev/msaa267)
Supplement: msaa267_Supplementary_Data [file msaa267_supplementary_data.zip]

Archive with 2 entries (2 files):
- bibfile.bib
- DeGiorgio_Assis_Supplement.pdf
