# Supplementary material for: Learning Retention Mechanisms and Evolutionary Parameters of Duplicate Genes from Their Expression Data
Source: Mol Biol Evol. 2020 Oct 12;38(3):1209–24. doi: 10.1093/molbev/msaa267 (PMC7947822; doi:10.1093/molbev/msaa267)
Supplement: msaa267_Supplementary_Data [file msaa267_supplementary_data.zip › bibfile.bib]

@Article{AdrionEtAl2020,
  author =   "Adrion, JR and Galloway, JG and Kern, AD",
  title =    "Predicting the landscape of recombination using deep learning",
  journal =  "Mol Bol Evol",
  year =     2020,
  volume =   6,
  pages =    "1790–1808",
}

@Article{AltschulEtAl1990,
  author =   "Altschul, SF and Gish, W and Miller, W and Myers, EW and Lipman, DJ",
  title =    "Basic local alignment search tool",
  journal =  "J Mol Biol",
  year =     1990,
  volume =   215,
  pages =    "403-410",
}

@Article{Assis2014,
  author =   "Assis, R",
  title =    "\textit{Drosophila} duplicate genes evolve new funtions on the fly",
  journal =  "Fly",
  year =     2014,
  volume =   8,
  pages =    "",
}

@Article{Assis2019a,
  author =   "Assis, R",
  title =    "Lineage-specific expression divergence in grasses is associated with male reproduction, host-pathogen defense, and domestication",
  journal =  "Genome Biol Evol",
  year =     2019,
  volume =   11,
  pages =    "207-219",
}

@Article{Assis2019b,
  author =   "Assis, R",
  title =    "Out of the testis, into the ovary: biased outcomes of gene duplication and deletion in \textit{Drosophila}",
  journal =  "Evolution",
  year =     2019,
  volume =   73,
  pages =    "1850-1862",
}

@Article{AssisAndBachtrog2013,
  author =   "Assis, R and Bachtrog, D",
  title =    "Neofunctionalization of young duplicate genes in \textit{Drosophila}",
  journal =  "Proc Natl Acad Sci USA",
  year =     2013,
  volume =   110,
  pages =    "17409-17414",
}

@Article{AssisAndBachtrog2015,
  author =   "Assis, R and Bachtrog, D",
  title =    "Rapid divergence and diversification of mammalian duplicate gene functions",
  journal =  "BMC Evol Biol",
  year =     2015,
  volume =   15,
  pages =    "138",
}

@Article{AssisAndKondrashov2014,
  author =   "Assis, R and Kondrashov, AS",
  title =    "Conserved proteins are fragile",
  journal =  "Mol Biol Evol",
  year =     2014,
  volume =  31,
  pages =    "419-424",
}

@Article{BatteyEtAl2020,
  author =   "Battey, CJ and Ralph, PL and Kern, AD",
  title =    "Predicting geographic location from genetic variation with deep neural networks",
  journal =  "bioRxiv",
  year =     2020,
  volume =   doi.org/10.1101/2019.12.11.872051,
  pages =    "",
}

@Article{BeckenbachEtAl1993,
  author =   "Beckenbach, AT and Wei, YW and Liu, H",
  title =    "Relationships in the \textit{Drosophila obscura} species group, inferred from mitochondrial cytochrome oxidase {II} sequences",
  journal =  "Mol Biol Evol",
  year =     1993,
  volume =   10,
  pages =    "619-634",
}

@Article{BedfordAndHartl2008,
  author =   "Bedford, T and Hartl, DL",
  title =    "Overdispersion of the molecular clock: temporal variation of gene-specific substitution rates in \textit{Drosophila}",
  journal =  "Mol Biol Evol",
  year =     2008,
  volume =   25,
  pages =    "1631-1638",
}

@Article{BengioEtAl2006,
  author =   "Bengio, Y and Le Roux, N and Vincent, P and Delalleau, O and Marcotte, P",
  title =    "Convex neural networks",
  journal =  "\text{In} NIPS'2005",
  year =     2006,
  volume =   ,
  pages =    "123-130",
}

@Article{BetranEtAl2002,
  author =   "Betr{\'a}n, E and Thornton, K and Long, M",
  title =    "Retroposed new genes out of the X in \textit{Drosophila}",
  journal =  "Genome Res",
  year =     2002,
  volume =   12,
  pages =    "1854-1859",
}

@Article{BetranAndLong2003,
  author =   "Betr{\'a}n, E and Long, M",
  title =    "Dntf-2r, a young \textit{Drosophila} retroposed gene with specific male expression under positive Darwinian selection",
  journal =  "Genetics",
  year =     2003,
  volume =   164,
  pages =    "977-988",
}

@Article{BhattacharyaAndSteward2002,
  author =   "Bhattacharya, A and Steward, R",
  title =    "The \textit{Drosophila} homolog of NTF-2, the nuclear transport factor-2, is essential for immune response",
  journal =  "EMBO Rep",
  year =     2002,
  volume =   3,
  pages =    "378-383",
}

@Article{BhardwajAndLu2005,
  author =   "Bhardwaj, N and Lu, H",
  title =    "Correlation between gene expression profiles and protein-protein interactions within and across genomes",
  journal =  "Bioinf",
  year =     2005,
  volume =   21,
  pages =    "2730-2738",
}

@Article{Bishop1995,
  author =   "Bishop, CM",
  title =    "Regularization and complexity control in feed-forward networks",
  journal =  "\text{In} Proceedings International Conference on Artificial Neural Networks ICANN'95",
  year =     1995,
  volume =   1,
  pages =    "141-148",
}

@Article{BlancAndWolfe2004,
  author =   "Blanc, G and Wolfe, KH",
  title =    "Functional divergence of duplicated genes formed by polyploidy during \textit{Arabidopsis} evolution",
  journal =  "Plant Cell",
  year =     2004,
  volume =   16,
  pages =    "1679-1691",
}

@Article{BrawandEtAl2011,
  author =   "Brawand, D and Soumillon, M and Necsulea, A and Julien, P and Cs{\'a}rdi, G and Harrigan, P and Weier, M and Liechti, A and Aximu-Petri, A and Kircher, M and Albert, FW and Zeller, U and Khaitovich, P and Gr{\"u}tzner, F and Bergmann, S and Nielsen, R and P{\"a}{\"a}bo, S and Kaessmann, H",
  title =    "The evolution of gene expression levels in mammalian organs",
  journal =  "Nature",
  year =     2011,
  volume =   478,
  pages =    "343-348",
}

@Article{Breiman1994,
  author =   "Breiman, L",
  title =    "Bagging predictors",
  journal =  "Mach Learn",
  year =     1994,
  volume =   24,
  pages =    "123-140",
}

@Article{Breiman2001,
  author =   "Breiman, L",
  title =    "Random forests",
  journal =  "Mach Learn",
  year =     2001,
  volume =   45,
  pages =    "5-32",
}

@Article{ButlerAndKing2004,
  author =   "Butler, MA and King, AA",
  title =    "Phylogenetic comparative analysis: a modeling approach for adaptive evolution",
  journal =  "Am Nat",
  year =     2004,
  volume =   164,
  pages =    "683-695",
}

@Article{Cardosa-MoreiraEtAl2016,
  author =   "Cardosa-Moreira, M and Arguello, JR and Gottipati, S and Harshman, LG and Grenier, JK and Clark, AG",
  title =    "Evidence for the fixation of gene duplications by positive selection in \textit{Drosophila}",
  journal =  "Genome Res",
  year =     2016,
  volume =   26,
  pages =    "787-798",
}

@Book{CasellaAndBerger2002,
  author =   "Casella, G and Berger, RL",
  title =    "Statistical Inference",
  publisher = "Duxbury Pacifics",
  edition = "2",
  year =     2002,
  address = "Grove, CA"
}

@Article{CelnikerEtAl2009,
  author =   "Celniker, SE and Dillon, LA and Gerstein, MB and Gunsalus, KC and Henikoff, S and Karpen, GH and Kellis, M and Lai, EC and Lieb, JD and MacAlpine, DM and Micklem, G and Piano, F and Snyder, M and Stein, L and White, KP and Waterston, RH and modENCODE Cosnortium",
  title =    "Unlocking the secrets of the genome",
  journal =  "Nature",
  year =     2009,
  volume =   459,
  pages =    "927-930",
}

@Article{ChauAndGoodisman2017,
  author =   "Chau, LM and Goodisman, MAD",
  title =    "Gene duplication and the evolution of phenotypic diversity in insect societies",
  journal =  "Evolution",
  year =     2017,
  volume =   71,
  pages =    "2871-2884",
}

@Article{ChenEtAl2010,
  author =   "Chen, S and Zhang, YE and Long, M",
  title =    "New genes in \textit{Drosophila} quickly become essential",
  journal =  "Science",
  year =     2010,
  volume =   330,
  pages =    "1682-1685",
}

@Misc{chollet2017kerasR,
  title={R Interface to Keras},
  author="Chollet, F, Allaire, JJ and others",
  year={2017},
  publisher={GitHub},
  howpublished={\url{https://github.com/rstudio/keras}},
}

@Article{ClavelEtAl2015,
  author =   "Clavel, J and Escarguel, G and Merceron, G",
  title =    "mvmorph : an {r} package for fitting multivariate evolutionary models to morphometric data",
  journal =  "Methods Ecol Evol",
  year =     2015,
  volume =   6,
  pages =    "1311-1319",
}

@Article{CusackEtAl2007,
  author =   "Cusack, BP and Wolfe, KH",
  title =    "Not born equal: increased rate asymmetry in relocated and retrotransposed rodent gene duplicates",
  journal =  "Mol Biol Evol",
  year =     2007,
  volume =   24,
  pages =    "679-686",
}

@Article{Cybenko1989,
  author =   "Cybenko, G",
  title =    "Approximation by superpositions of a sigmoidal function",
  journal =  "Math Control Signal",
  year =     1989,
  volume =   2,
  pages =    "303-314",
}

@Article{DrosophilaConsortium2007,
  author =   "\textit{Drosophila} 12 Genomes Consortium",
  title =    "Evolution of genes and genomes on the \textit{Drosophila} phylogeny",
  journal =  "Nature",
  year =     2007,
  volume =   450,
  pages =    "203-218",
}

@Article{EdgerAndPires2009,
  author =   "Edger, PP and Pires, JC",
  title =    "Gene and genome duplications: the impact of dosage-sensitivity on the fate of nuclear genes",
  journal =  "Chromosome Res",
  year =     2009,
  volume =   17,
  pages =    "699",
}

@Article{Felsenstein1973,
  author =   "Felsenstein, J",
  title =    "Maximum-likelihood estimation of evolutionary trees from continuous characters",
  journal =  "Am J Hum Genet",
  year =     1973,
  volume =   25,
  pages =    "471",
}

@Article{FlagelEtAl2019,
  author =   "Flagel, L and Brandvain, Y and Schrider, DR",
  title =    "The unreasonable effectiveness of convolutional neural networks in population genetic inference",
  journal =  "Mol Biol Evol",
  year =     2019,
  volume =   36,
  pages =    "220-238",
}

@Article{ForceEtAl1999,
  author =   "Force, A and Lynch, M and Pickett, FB and Amores, A and Yan, YL and Postlethwait, J",
  title =    "Preservation of duplicate genes by complementary, degenerative mutations",
  journal =  "Genetics",
  year =     1999,
  volume =   151,
  pages =    "1531-1545",
}

@Article{FrenchAndPavlidis2011,
  author =   "French, L and Pavlidis, P",
  title =    "Relationships between gene expression and brain wiring in the adult rodent brain",
  journal =  "PLoS Comput Biol",
  year =     2011,
  volume =   7,
  pages =    "e1001049",
}

@Article{FreundAndShapire1996a,
  author =   "Freund, Y and Shapire, RE",
  title =    "Experiments with new boosting algorithms",
  journal =  "\text{In} Machine Learning: Proceedings of Thirteench International Conference",
  year =     1996,
  volume =   ,
  pages =    "148-156",
}

@Article{FreundAndShapire1996b,
  author =   "Freund, Y and Shapire, RE",
  title =    "Game theory, on-line prediction and boosting",
  journal =  "\text{In} Proceedings of the Ninth Annual Conference of Computational Learning Theory",
  year =     1996,
  volume =   ,
  pages =    "325-332",
}

@Article{GeEtAl2001,
  author =   "Ge, H and Liu, Z and Church, GM and Vidal, M",
  title =    "Correlation between transcriptome and interactome data from \textit{Saccharomyces cerevisiae}",
  journal =  "Nat Genet",
  year =     2001,
  volume =   29,
  pages =    "482-486",
}

@Book{GoodfellowEtAl2016,
  author =   "Goodfellow, I and Bengio, Y and Courville, A",
  title =    "Deep Learning",
  publisher = "MIT Press",
  edition = "",
  year =     2016,
  address = ""
}

@Article{GuindonEtAl2010,
  author =   "Guindon, S and Dufayard, JF and Lefort, V and Anisimova, M and Hordijk, W and Gascuel, O",
  title =    "New algorithms and methods to estimate maximum-likelihood phylogenies: assessing the performance of PhyML 3.0",
  journal =  "Syst Biol",
  year =     2010,
  volume =   59,
  pages =    "307-321",
}

@Article{HakesEtAl2007,
  author =   "Hakes, L and Pinney, JW and Lovell, SC and Oliver, SG and Robertson, DL",
  title =    "All duplicates are not equal: the difference between small-scale and genome duplication",
  journal =  "Genome Biol",
  year =     2007,
  volume =   8,
  pages =    "R209",
}

@Article{Hansen1997,
  author =   "Hansen, TF",
  title =    "Stabilizing selection and the comparative analysis of adaptation",
  journal =  "Evolution",
  year =     1997,
  volume =   51,
  pages =    "1341-1351",
}

@Book{HastieEtAl2009,
  author =   "Hastie, T and Tibshirani, R and Friedman, J",
  title =    "The elements of statistical learning: data mining, inference, and prediction",
  publisher = "Springer",
  edition = "2nd",
  year =     2009,
  address = "New York,  NY"
}

@Article{HeAndZhang2005,
  author =   "He, X and Zhang, J",
  title =    "Rapid subfunctionalization accompanied by prolonged and substantial neofunctionalization in duplicate gene evolution",
  journal =  "Genetics",
  year =     2005,
  volume =   169,
  pages =    "1157-1164",
}

@Article{HughesEtAl2007,
  author =   "Hughes, T and Ekman, D and Ardawatia, H and Elofsson, A and Liberles, DA",
  title =    "Evaluating dosage compensation as a cause of duplicate gene retention in \textit{Paramecium tetrauerlia}",
  journal =  "Genome Biol",
  year =     2007,
  volume =   8,
  pages =    "213",
}

@Article{HughesAndLiberles2007,
  author =   "Hughes, T and Liberles, DA",
  title =    "The pattern of evolution of smaller-scale gene duplicates in mammalian genomes is more consistent with neo- than subfunctionalization",
  journal =  "J Mol Evol",
  year =     2007,
  volume =   65,
  pages =    "574-588",
}

@Article{HuntEtAl2013,
  author =   "Hunt, BG and Ometto, L and Keller, L and Goodisman, MA",
  title =    "Evolution at two levels in fire ants: the relationship between patterns of gene expression and protein sequence evolution",
  journal =  "Mol Biol Evol",
  year =     2013,
  volume =   302,
  pages =    "263-271",
}

@Article{JiangAndAssis2017,
  author =   "Jiang, X and Assis, R",
  title =    "Natural selection drives rapid functional evolution of young duplicate genes",
  journal =  "Mol Biol Evol",
  year =     2017,
  volume =   34,
  pages =    "3089-3098",
}

@Article{JiangAndAssis2019,
  author =   "Jiang, X and Assis, R",
  title =    "Rapid functional divergence of grass duplicate genes",
  journal =  "BMC Evol Biol",
  year =     2019,
  volume =   19,
  pages =    "97",
}

@Article{Kaessmann2010,
  author =   "Kaessmann, H",
  title =    "Origins, evolution and phenotypic impact of new genes",
  journal =  "Genome Res",
  year =     2010,
  volume =   20,
  pages =    "1313-1326",
}

@Article{KaiserEtAl2011,
  author =   "Kaiser, VB and Zhou, Q and Bachtrog, D",
  title =    "Nonrandom gene loss from the \textit{Drosophila miranda} neo-Y chromosome",
  journal =  "Genome Biol Evol",
  year =     2011,
  volume =   3,
  pages =    "1329-1337",
}

@Article{KalinkaEtAl2010,
  author =   "Kalinka, AT and Varga< KM and Gerrard, DT and Preibisch, S and Corcoran, DL and Jarrells, J and Ohler, U and Bergman, CM and Tomancak, P",
  title =    "Gene expression divergence recapitulates the developmental hourglass model",
  journal =  "Nature",
  year =     2010,
  volume =   468,
  pages =    "811-816",
}

@Article{KatjuAndBergthorsson2019,
  author =   "Katju, V and Bergthorsson, U",
  title =    "Old trade, new tricks: insights into the spontaneous mutation process from the partnering of classical mutation accumulation experiments with high-throughput genomic approaches",
  journal =  "Genome Biol Evol",
  year =     2019,
  volume =   11,
  pages =    "136-165",
}

@Article{KeithEtAl2016,
  author =   "Keith, N and Tucker, AE and Jackson, CE and Sung, W and Lled{\'o}, JIL and Schrider, DR and Schaack, S and Dudycha, JL and Ackerman, M and Younge, AJ and Shaw, JR and Lynch, M",
  title =    "High mutational rates of large-scale duplication and deletion in \textit{Daphnia pulex}",
  journal =  "Genome Res",
  year =     2016,
  volume =   26,
  pages =    "60-69",
}

@Article{KellisEtAl2004,
  author =   "Kellis, M and Birren, W and Lander, ES",
  title =    "Proof and evolutionary analysis of ancient genome duplication in the yeast \textit{Saccharomyces cerevisiae}",
  journal =  "Nature",
  year =     2004,
  volume =   428,
  pages =    "617-624",
}

@Article{KernAndSchrider2018,
  author =   "Kern, AD and Schrider, DR",
  title =    "{diploS/HIC}: an updated approach to classifying selective sweeps",
  journal =  "G3 (Bethesda)",
  year =     2018,
  volume =   8,
  pages =    "1959-1970",
}

@Article{KhaitovichEtAl2004,
  author =   "Khaitovich, P and Weiss, G and Lachmann, M and Enard, W and Muetzel, B and Wirkner, U and Ansorge, W and P{\"a}{\"a}bo, S",
  title =    "A neutral model of transcriptome evolution",
  journal =  "PLoS Biol",
  year =     2004,
  volume =   2,
  pages =    "E132",
}

@Article{KingmaAndBa2014,
  author =   "Kingma, D and Ba, J",
  title =    "Adam: {A} method for stochastic optimization",
  journal =  "arXiv",
  year =     2014,
  volume =   arXiv:1412.6980,
  pages =    "",
}

@Article{Kondrashov2012,
  author =   "Kondrashov, FA",
  title =    "Gene duplication as a mechanism of genomic adaptation to a changing environment",
  journal =  "Proc Biol Sci",
  year =     2012,
  volume =   279,
  pages =    "5048-5057",
}

@Article{KondrashovEtAl2002,
  author =   "Kondrashov, FA and Rogozin, IB and Wolf, YI and Koonin, EV",
  title =    "Selection in the evolution of gene duplications",
  journal =  "Genome Biol",
  year =     2002,
  volume =   3,
  pages =    "research0008.1-research0008.9",
}

@Article{KonradEtAl2011,
  author =   "Konrad, A and Teufel, AI and Grahnen, JA and Liberles, DA",
  title =    "Toward a general model for the evolutionary dynamics of gene duplicates",
  journal =  "Genome Biol Evol",
  year =     2011,
  volume =   3,
  pages =    "1197-1209",
}

@Article{KonradEtAl2018,
  author =   "Konrad, A and Flibotte, S and Taylor, S and Waterson, RH and Moerman, DG and Bergthorsson, U and Katju, V",
  title =    "Mutational and transcriptional landscape of spontaneous gene duplications and deletions in \textit{Caenorhabditis elegans}",
  journal =  "Proc Natl Acad Sci USA",
  year =     2018,
  volume =   115,
  pages =    "7836-7391",
}

@Article{LangmeadEtAl2009,
  author =   "Langmead, B and Trapnell, C and Pop, M and Salzberg, SL",
  title =    "Ultrafast and memory-efficient alignment of short DNA sequences to the human genome",
  journal =  "Genome Biol",
  year =     2009,
  volume =   10,
  pages =    "R25",
}

@Article{LemosEtAl2005,
  author =   "Lemos, B and Bettencourt, BR and Meiklejohn, CD and Hartl, DL",
  title =    "Evolution of proteins and gene expression levels are coupled in \textit{Drosophila} and are independently associated with mRNA abundance, protein length, and number of protein-protein interactions",
  journal =  "Mol Biol Evol",
  year =     2005,
  volume =   22,
  pages =    "1345-1354",
}

@Article{LinEtAl2011,
  author =   "Lin, K and Li, H and Schl{\"o}tterer, C and Futschik, A",
  title =    "Distinguishing positive selection from neutral evolution: boosting the performance of summary statistics",
  journal =  "Genetics",
  year =     2011,
  volume =   187,
  pages =    "229-244",
}

@Article{LipinskiEtAl2011,
  author =   "Lipinski, KJ and Farslow, JC and Fitzpatrick, KA and Lynch, M and Katju, V and Bergthorsson, U",
  title =    "High spontaneous rate of gene duplication in \textit{Caenorhabditis elegans}",
  journal =  "Curr Biol",
  year =     2011,
  volume =   21,
  pages =    "306-310",
}

@Article{LynchAndForce2000,
  author =   "Lynch, M and Force, A",
  title =    "The probability of duplicate gene preservation by subfunctionalization",
  journal =  "Genetics",
  year =     2000,
  volume =   154,
  pages =    "459-473",
}

@Article{LynchEtAl2008,
  author =   "Lynch, M and Sung, W and Morris, K and Coffey, N and Landry, CR and Dopman, EB and Dickinson, WJ and Okamoto, K and Kulkarni, S and Hardl, DL and Thomas, WK",
  title =    "A genome-wide view of the spectrum of spontaneous mutations in yeast",
  journal =  "Proc Natl Acad Sci USA",
  year =     2008,
  volume =   105,
  pages =    "9722-9277",
}

@Article{MahlerEtAl2017,
  author =   "Mahler, N and Wang, J and Terebieniec, BK and Ingvarsson, PK and Street, NR and Hvidsten, TR",
  title =    "Gene co-expression network connectivity is an important determinant of selective constraint",
  journal =  "PLoS Genet",
  year =     2017,
  volume =   134,
  pages =    "e1006402",
}

@Article{MarquesEtAl2005,
  author =   "Marques, AC and Dupanloup, I and Vinckenbosch, N and Reymond, A and Kaessmann, H",
  title =    "Emergence of young human genes after a burst of retroposition in primates",
  journal =  "PLoS Biol",
  year =     2005,
  volume =   3,
  pages =    "e357",
}

@Article{MughalAndDeGiorgio2019,
  author =   "Mughal, MR and Koch, H and Huang, J and Chiaromonte, F and DeGiorgio, M",
  title =    "Learning the properties of adaptive regions with functional data analysis",
  journal =  "bioRxiv",
  year =     2019,
  volume =   doi.org/10.1101/834010 ,
  pages =    "",
}

@Article{MughalEtAl2019,
  author =   "Mughal, MR and DeGiorgio, M",
  title =    "Localizing and classifying selective sweeps with trend filtered regression",
  journal =  "Mol Biol Evol",
  year =     2019,
  volume =   36,
  pages =    "252–270",
}

@Article{NadlerEtAl2006,
  author =   "Nadler, JJ and Zou, F and Huang, H and Moy, SS and Lauder, J and Crawley, JN and Threadgill, DW and Wright, FA and Magnuson, TR",
  title =    "Large-scale gene expression differences across brain regions and inbred strains correlate with behavioral phenotype",
  journal =  "Genetics",
  year =     2007,
  volume =   174,
  pages =    "1229-1236",
}

@Article{NeymanAndPearson1928,
  author =   "Neyman, J and Pearson, ES",
  title =    " On the use and interpretation of certain test criteria for purposes of statistical inference: part {I}",
  journal =  "Biometrika",
  year =     1928,
  volume =   20A,
  pages =    "175-240",
}

@Article{NuzhdinEtAl2004,
  author =   "Nuzhdin, SV and Wayne, ML and Harmon, KL and McIntyre, LM",
  title =    " Common patterns of evolution of gene expression level and protein sequence in \textit{Drosophila}",
  journal =  "Mol Biol Evol",
  year =     2004,
  volume =   217,
  pages =    "1308-1317",
}

@Book{Ohno1970,
  author =   "Ohno, S",
  title =    "Evolution by gene duplication",
  publisher =    "Springer-Verlag",
  year =     1970,
  edition = "",
  address =      "Berlin (Germany)"
}

@Article{OleksiakEtAl2002,
  author =   "Oleksiak, MF and Churchill, GA and Crawford, DL",
  title =    "Variation in gene expression within and among natural populations",
  journal =  "Nat Genet",
  year =     2002,
  volume =   32,
  pages =    "261-266",
}

@Article{PerryAndAssis2016,
  author =   "Perry, BR and Assis, R",
  title =    "Classification of {D}uplicate gene {R}etenti{O}n {M}echanisms",
  journal =  "BMC Evol Biol",
  year =     2016,
  volume =   16,
  pages =    "82",
}

@Article{PerryEtAl2012,
  author =   "Perry, GH and Melsted, P and Marioni, JC and Wang, Y and Bainer, R and Pickrell, JK and Michelini, K and Zehr, S and Yoder, AD and Stephens, M and Pritchard, JK and Gilad, Y",
  title =    "Comparative {RNA} sequencing reveals substantial genetic variation in endangered primates",
  journal =  "Genome Res",
  year =     2012,
  volume =   22,
  pages =    "602-610",
}

@Article{QianAndZhang2014,
  author =   "Qian, W and Zhang, J",
  title =    "Genomic evidence for adaptation by gene duplication",
  journal =  "Genome Res",
  year =     2014,
  volume =   24,
  pages =    "1356-1362",
}

@Article{Raju2020,
  author =   "Raju, SKK",
  title =    "Gene dosage balance immediately following whole-genome duplication in Arabidopsis",
  journal =  "Plant Cell",
  year =     2020,
  volume =   32,
  pages =    "1344-1345",
}

@Article{RanwezEtAl2018,
  author =   "Ranwez, V and Douzery, EJP and Cambon, C and Chantret, N and Delsuc, F",
  title =    "MACSE v2: Toolkit for the alignment of coding sequences accounting for frameshifts and stop codons",
  journal =  "Mol Biol Evol",
  year =     2018,
  volume =   35,
  pages =    "2582-2584",
}

@Article{RastogiAndLiberles2005,
  author =   "Rastogi, S and Liberles, DA",
  title =    "Subfunctionalization of duplicated genes as a transition state to neofunctionalization",
  journal =  "BMC Evol Biol",
  year =     2005,
  volume =   5,
  pages =    "28",
}

@Article{RevellAndHarmon2008,
  author =   "Revell, LJ and Harmon, LJ",
  title =    "Testing quantitative genetic hypotheses about the evolutionary rate matrix for continuous characters",
  journal =  "Evol Ecol Res",
  year =     2008,
  volume =   10,
  pages =    "311-331",
}

@Article{RevellAndCollar2009,
  author =   "Revell, LJ and Collar, DC",
  title =    "Phylogenetic analysis of the evolutionary correlation using likelihood",
  journal =  "Evolution",
  year =     2009,
  volume =   63,
  pages =    "1090-1100",
}

@Article{Ridgeway1999,
  author =   "Ridgeway, G",
  title =    "The state of boosting",
  journal =  "Comp Sci Stat",
  year =     1999,
  volume =   31,
  pages =    "172-181",
}

@Article{RobertsAndPachter2013,
  author =   "Roberts, A and Pachter, L",
  title =    "Streaming fragment assignment for real-time analysis of sequencing experiments",
  journal =  "Nat Methods",
  year =     2013,
  volume =   10,
  pages =    "71-73",
}

@Article{RogersEtAl2017,
  author =   "Rogers, RL and Shao, L and Thornton, KR",
  title =    "Tandem duplications lead to novel expression patterns through exon shuffling in \textit{Drosophila}",
  journal =  "PLoS Genet",
  year =     2017,
  volume =   13,
  pages =    "e1006795",
}

@Article{RohflsEtAl2014,
  author =   "Rohfls, RV and Harrigan, P and Nielsen, R",
  title =    "Modeling gene expression evolution with an extended Ornstein-Uhlenbeck process accounting for within-species variation",
  journal =  "Mol Biol Evol",
  year =     2014,
  volume =   31,
  pages =    "201-211",
}

@Article{RohflsAndNielsen2015,
  author =   "Rohfls, RV and Nielsen, R",
  title =    "Phylogenetic {ANOVA}: the expression variance and evolution model for quantitative trait evolution",
  journal =  "Syst Biol",
  year =     2015,
  volume =   5,
  pages =    "695-708",
}

@Misc{RCoreTeam2013,
    title= "R: {A} language and environment for statistical computing",
    url={http://www.R-project.org/},
    note={R Foundation for Statistical Computing, Vienna, Austria},
    author = "{R Core Team}",
  year={2013},
}

@Article{SchriderEtAl2013,
  author =   "Schrider, DR and Houle, D and Lynch, M and Hahn, MW",
  title =    "Rates and genomic consequences of spontaneous mutational events in \textit{Drosophila melanogaster}",
  journal =  "Genetics",
  year =     2013,
  volume =   194,
  pages =    "937-954",
}

@Article{SchriderAndKern2016,
  author =   "Schrider, DR and Kern, AD",
  title =    "{S/HIC}: robust identification of soft and hard sweeps using machine learning",
  journal =  "PLoS Genet",
  year =     2016,
  volume =   12,
  pages =    "1-31",
}

@Article{SchriderEtAl2018,
  author =   "Schrider, DR and Ayroles, J and Matute, D and Kern, AD",
  title =    "Supervised machine learning reveals introgressed loci in the genomes of \textit{Drosophila simulans} and \textit{D. sechellia}",
  journal =  "PLoS Genetics",
  year =     2018,
  volume =   14,
  pages =    "1-29",
}

@Article{SchwenkAndBengio1998,
  author =   "Schwenk, H and Bengio, Y",
  title =    "Training methods for adaptive boosting of neural networks",
  journal =  "\text{In} Advances in Neural Information Processing Sysetms 10 (NIPS'97)",
  year =     1998,
  volume =   ,
  pages =    "647-653",
}

@Article{SheehanAndSong2016,
  author =   "Sheehan, S AND Song, YS",
  title =    "Deep learning for population genetic inference",
  journal =  "PLoS Comput Biol",
  year =     2016,
  volume =   12,
  pages =    "1-28",
}

@Article{SjobergAndLjung1995,
  author =   "Sj{\"o}berg, J and Ljung, L",
  title =    "Overtraining, regularization and searhing for a minimum, with application to neural networks",
  journal =  "Int J Control",
  year =     1995,
  volume =   62,
  pages =    "1391-1407",
}

@Article{SrivastavaEtAl2014,
  author =   "Srivastava, N and Hinton, G and Krizhevsky, A and Sutskever, I and Salakhutdinov, R",
  title =    "Dropout: {A} simple way to prevent neural networks from overfitting",
  journal =  "J Mach Learn Res",
  year =     2014,
  volume =   15,
  pages =    "1929-1958",
}

@Article{Stoltzfus1999,
  author =   "Stoltzfus, A",
  title =    "On the possibility of constructive neutral evolution",
  journal =  "J Mol Evol",
  year =     1999,
  volume =   49,
  pages =    "169-181",
}

@Article{SubramanianAndKumar2004,
  author =   "Subramanian, S and Kumar, S",
  title =    "Gene expression intensity shapes evolutionary rates of the proteins encoded by vertebrate genomes",
  journal =  "Genetics",
  year =     2004,
  volume =   1681,
  pages =    "373-381",
}

@Article{SugdenEtAl2018,
  author =   "Sugden, LA and Atkinson, EG and Fischer, AP and Rong, S and Henn, BM and Ramachandran, S",
  title =    "Localization of adaptive variants in human genomes using averaged one-dependence estimation",
  journal =  "Nat Commun",
  year =     2018,
  volume =   9,
  pages =    "703",
}

@Misc{tensorflow2015-whitepaper,
    title={ {TensorFlow}: Large-Scale Machine Learning on Heterogeneous Systems},
    url={https://www.tensorflow.org/},
    note={Software available from tensorflow.org},
    author = "Abadi, M and Agarwal, A and Barham, P and Brevdo, E and Chen, Z and Citro, C and Corrado, GS and Davis, A and Dean, J and Devin, M and Ghemawat, S and Goodfellow, I and Harp, A and Irving, G and Isard, M and Jia, Y and Jozefowicz, R and Kaiser, L and Kudlur, M and Levenberg, J and Man\'{e}, D and Monga, R and Moore, S and Murray, D and Olah, C and Schuster, M and Shlens, J and Steiner, B and Sutskever, I and Talwar, K and Tucker, P and Vanhoucke, V and Vasudevan, V and Vi\'{e}gas, F and Vinyals, O and Warden, P and Wattenberg, M and Wicke, M and Yu, Y and Zheng, Z",
  year={2015},
}

@Article{TeufelEtAl2016,
  author =   "Teufel, AI and Liu, L and Liberles, DA",
  title =    "Models for gene duplication when dosage balance works as a transition state to subsequent neo- or sub-functionalization",
  journal =  "BMC Evol Biol",
  year =     2016,
  volume =   16,
  pages =    "45",
}

@Article{TrapnellEtAl2013,
  author =   "Trapnell, C and Hendrickson, DG and Sauvageau, M and Goff, L and Rinn, JL and Pachter, L",
  title =    "Differential analysis of gene regulation at transcript resolution with RNA-seq",
  journal =  "Nat Biotechnol",
  year =     2013,
  volume =   31,
  pages =    "46-53",
}

@Article{VeitiaEtAl2008,
  author =   "Veitia, RA and Bottani, S and Birchler, JA",
  title =    "Cellular reactions to gene dosage imbalance: genomic, transcriptomic and proteomic effects",
  journal =  "Trends Genet",
  year =     2008,
  volume =   24,
  pages =    "390-397",
}

@Article{WuEtAl2014,
  author =   "Wu, D-D and Wang, X and Li, Y and Zeng, L and Irwin, DM and Zhang, Y-P",
  title =    "Out of pollen hypothesis for origin of new genes in flowering plants: study from \textit{Arabidopsis thaliana}",
  journal =  "Genome Biol Evol",
  year =     2014,
  volume =   6,
  pages =    "2822-2829",
}

@Article{Zhang2003,
  author =   "Zhang, J",
  title =    "Evolution by gene duplication: an update",
  journal =  "Trends Ecol Evol",
  year =     2003,
  volume =   18,
  pages =    "292-298",
}

@Article{ZhangEtAl2010,
  author =   "Zhang, YE and Vibranovski, MD and Krinsky, BH and Long, M",
  title =    "Age-dependent chromosomal distribution of male-biased genes in \textit{Drosophila}",
  journal =  "Genome Res",
  year =     2010,
  volume =   20,
  pages =    "1526-1533",
}

@Article{ZhouEtAl2002,
  author =   "Zhou, X and Kao, M-CJ and Wong, WH",
  title =    "Transitive functional annotation by shortest-path analysis of gene expression data",
  journal =  "Proc Natl Acad Sci USA",
  year =     2002,
  volume =   99,
  pages =    "12783-12788",
}

@Article{ZouAndHastie2005,
  author =   "Zou, H and Hastie, T",
  title =    "Regularization and variable selection via the elastic net",
  journal =  "J Roy Stat Soc B",
  year =     2005,
  volume =   67,
  pages =    "301-332",
}
